# Supplementary material for: Elucidating the Effects of Curcumin against Influenza Using In Silico and In Vitro Approaches
Source: Pharmaceuticals (Basel). 2021 Aug 30;14(9):880. doi: 10.3390/ph14090880 (PMC8465221; doi:10.3390/ph14090880)
Supplement: Supplementary file 1 [file pharmaceuticals-14-00880-s001.zip]

Archive with 1 entries (1 files):
- pharmaceuticals-1296060-SI.pdf
